# Supplementary material for: A Novel Radiomic Model for Risk Stratification of Cerebral Herniation in Radiation-Induced Cystic Brain Necrosis
Source: Cancers (Basel). 2026 Mar 14;18(6):953. doi: 10.3390/cancers18060953 (PMC13024666; doi:10.3390/cancers18060953)
Supplement: Supplementary file 1 [file cancers-18-00953-s001.zip]

Archive with 1 entries (1 files):
- cancers-4173031-supplementary.pdf
